# Supplementary material for: Influence of living settings on physical activity levels and volition in exercise in male and female university students
Source: PLoS One. 2024 Jul 18;19(7):e0304579. doi: 10.1371/journal.pone.0304579 (PMC11257310; doi:10.1371/journal.pone.0304579)
Supplement: S1 File — (XLSX) [file pone.0304579.s002.xlsx]

## Sheet: XPlosOne
GENERE	ETA'	Tipo Citt_18	PESO (kg)	STATURA (cm)	STATURA (m)	BMI	G-PAQ_tot	VI_R	VI_PT	VI_UT	VF_SC	VI_AO	VF_CF	VI	VF
1	21	R	73.5	168	1.68	26.0417	7920	3	0	0	9	1	7	4	16
1	23	R	90	183	1.83	26.8745	720	3	0	0	7	5	6	8	13
0	22	R	53	165	1.65	19.4674	0	1	6	6	6	0	3	13	9
0	25	R	60	168	1.68	21.2585	2640	1	0	0	8	5	5	6	13
1	27	R	70.3	169	1.69	24.614	804	3	0	5	9	0	9	8	18
0	20	U	53	163	1.63	19.9481	2040	4	3	1	6	2	6	10	12
0	23	U	60	160	1.6	23.4375	320	5	2	3	8	3	6	13	14
0	19	U	48.9	156	1.56	20.0937	3600	0	0	2	8	3	6	5	14
1	20	U	56.6	165	1.65	20.7897	15840	3	0	3	9	1	7	7	16
1	25	R	81.2	183	1.83	24.2468	3060	1	0	0	9	0	8	1	17
0	21	R	71	181	1.81	21.6721	480	5	12	8	1	6	2	31	3
1	24	U	77	184	1.84	22.7434	1920	0	0	0	6	3	6	3	12
0	23	R	63	160	1.6	24.6094	1600	3	6	3	3	2	5	14	8
1	24	U	69	175	1.75	22.5306	4920	0	0	0	9	1	7	1	16
0	22	R	58	165	1.65	21.3039	360	3	5	4	3	0	5	12	8
0	25	R	47.3	155	1.55	19.6878	960	2	2	6	6	3	6	13	12
0	29	R	50	160	1.6	19.5312	1200	5	7	0	6	1	7	13	13
1	22	R	75	180	1.8	23.1481	5160	2	0	3	8	3	7	8	15
0	20	R	75	161	1.61	28.9341	1000	5	3	4	3	3	8	15	11
0	24	U	54	170	1.7	18.6851	600	3	0	1	7	2	8	6	15
0	23	R	68	163	1.63	25.5937	80	4	4	2	4	0	4	10	8
0	20	R	46.4	149	1.49	20.9	7920	4	0	3	9	5	7	12	16
0	23	R	48	165	1.65	17.6309	0	3	7	5	1	5	3	20	4
0	21	R	45	155	1.55	18.7305	840	5	0	3	4	1	7	9	11
0	20	R	55	170	1.7	19.0311	1452	6	3	3	5	4	7	16	12
0	20	R	42.5	161	1.61	16.396	2220	6	1	0	8	1	8	8	16
0	19	R	60	165	1.65	22.0386	3840	6	1	0	9	5	7	12	16
0	24	UAD	52	165	1.65	19.1001	3120	1	5	3	3	4	4	13	7
0	20	R	51	163	1.63	19.1953	80	3	6	6	3	4	5	19	8
0	23	R	62	170	1.7	21.4533	3480	6	2	0	7	2	7	10	14
0	23	R	62	170	1.7	21.4533	0	5	10	0	4	1	5	16	9
1	19	R	70	174	1.74	23.1206	720	6	1	0	9	0	8	7	17
0	20	R	60	160	1.6	23.4375	5520	4	1	0	4	4	5	9	9
0	21	R	53	164	1.64	19.7055	2160	6	0	1	4	4	7	11	11
0	22	U	63	171	1.71	21.5451	240	0	2	0	3	2	6	4	9
0	23	U	70	161	1.61	27.0051	3840	6	6	6	4	4	9	22	13
0	19	U	50	149	1.49	22.5	80	0	11	7	1	2	3	20	4
0	21	U	48	147	1.47	22.5	960	3	0	0	6	2	6	5	12
0	20	R	60	170	1.7	20.7612	3440	3	3	1	4	4	7	11	11
0	20	UAD	60	162	1.62	22.8624	1920	4	3	0	4	3	7	10	11
0	22	U	68	158	1.58	27.2392	6480	2	1	0	9	5	7	8	16
1	20	U	70	180	1.8	21.6049	2400	3	1	2	8	1	6	7	14
1	21	U	85	180	1.8	26.2346	7920	6	0	3	8	4	6	13	14
1	24	U	70	178	1.78	22.0932	6000	5	1	3	7	3	8	12	15
1	26	R	95	183	1.83	28.3675	360	3	4	2	6	1	8	10	14
1	20	R	69.5	180	1.8	21.4506	4480	3	2	3	5	3	8	11	13
0	22	R	49	155	1.55	20.3954	1320	6	8	6	4	0	7	20	11
0	23	R	62	178	1.78	19.5682	1440	2	0	0	5	2	6	4	11
0	20	R	53	157	1.57	21.5019	360	6	4	0	8	0	9	10	17
0	21	R	56	166	1.66	20.3223	160	2	1	2	7	2	5	7	12
0	20	R	53	165	1.65	19.4674	2880	2	0	0	6	2	6	4	12
0	22	R	58	160	1.6	22.6562	2400	6	8	4	6	2	8	20	14
1	21	R	72	183	1.83	21.4996	9000	4	0	2	9	3	9	9	18
0	21	R	55	168	1.68	19.487	0	0	9	6	6	0	0	15	6
1	20	R	71.4	182	1.82	21.5554	2280	3	0	0	8	3	6	6	14
0	19	R	63.5	158	1.58	25.4366	1200	6	6	3	5	3	8	18	13
1	22	R	55	168	1.68	19.487	8160	4	2	3	7	7	6	16	13
1	20	R	82	175	1.75	26.7755	3000	1	4	3	3	1	4	9	7
0	23	U	69	170	1.7	23.9	120	2	8	4	4	3	4	17	8
0	19	U	64	1.58	158	25.4	2080	5	2	0	2	4	7	11	9
1	24	R	68	175	1.75	22.2041	4080	0	0	0	9	1	7	1	16
0	24	UAD	70	173	1.73	23.3887	2280	1	0	1	8	2	6	4	14
0	19	U	44	157	1.57	17.8506	2220	6	2	0	4	3	6	11	10
0	19	U	58	161	1.61	22.3757	1080	4	1	2	2	1	6	8	8
0	22	U	55	162	1.62	20.9572	1560	3	4	3	3	2	5	12	8
0	21	U	52.6	163	1.63	19.7975	360	2	5	3	4	4	3	14	7
0	20	U	59	161	1.61	22.4	2420	4	1	3	9	3	6	11	15
0	20	U	72	170	1.7	24.9135	3240	0	2	3	4	7	5	12	9
0	22	U	90	170	1.7	31.1419	2080	3	3	6	4	1	4	13	8
0	20	U	56	165	1.65	20.5693	2240	5	3	0	8	4	7	12	15
0	25	U	56	165	1.65	20.5693	2640	1	2	0	4	0	3	3	7
0	28	U	48	153	1.53	20.5	0	5	7	0	6	1	6	13	12
0	23	U	51	169	1.69	17.8565	2000	3	2	3	7	1	5	9	12
0	23	U	68	168	1.68	24.093	1140	2	2	6	7	4	5	14	12
0	23	U	60	171	1.71	20.5191	1200	4	2	5	2	3	6	14	8
0	23	U	57	175	1.75	18.6122	22320	2	0	0	9	5	8	7	17
0	30	U	59	167	1.67	21.1553	0	3	3	9	2	7	4	22	6
0	22	U	48	153	1.53	20.5049	960	1	1	5	4	1	5	8	9
0	25	U	65	160	1.6	25.3906	80	2	11	4	2	1	3	18	5
0	27	U	85	170	1.7	29.4118	40	4	2	0	7	1	3	7	10
0	23	U	63	170	1.7	21.9	3840	5	4	7	9	5	8	21	17
0	21	U	55	160	1.6	21.4844	5160	5	4	0	8	4	9	13	17
0	21	U	58	164	1.64	21.5645	1080	5	2	0	7	5	8	12	15
0	30	U	51	155	1.55	21.2279	1280	4	3	1	6	2	8	10	14
0	19	U	50	160	1.6	19.5312	684	6	6	9	5	3	4	24	9
0	21	U	50	165	1.65	18.3655	1520	3	3	3	6	3	5	12	11
0	24	U	55	158	1.58	22.0317	3180	2	1	0	8	2	8	5	16
0	21	U	75	164	1.64	27.8852	0	1	12	9	0	6	5	28	5
0	27	U	70	175	1.75	22.8571	120	2	0	0	6	4	8	6	14
0	20	U	74	165	1.65	27.1809	720	1	0	0	6	3	8	4	14
0	25	U	73	152	1.52	31.5963	1440	6	12	8	6	8	4	34	10
0	26	U	74	165	1.65	27.2	2520	1	0	5	7	0	5	6	12
0	24	U	60	159	1.59	23.7332	3900	6	4	4	7	4	6	18	13
0	19	U	50	165	1.65	18.4	80	4	10	5	0	6	2	25	2
1	30	U	67.5	178	1.78	21.3041	2160	4	1	1	8	1	7	7	15
1	21	U	64	196	1.96	16.6597	1680	2	0	3	7	0	5	5	12
1	26	U	75	180	1.8	23.1481	2080	0	0	0	9	0	6	0	15
1	27	U	85	180	1.8	26.2346	2780	2	3	1	6	0	8	6	14
1	22	U	59	175	1.75	19.2653	1128	4	7	5	4	5	6	21	10
1	22	U	70	178	1.78	22.0932	360	3	3	0	6	3	8	9	14
1	23	U	87	180	1.83	26.2	1120	1	0	0	3	0	0	1	3
1	19	U	80	184	1.84	23.6295	5520	6	2	0	7	0	7	8	14
1	20	U	63	173	1.73	21.0498	5040	6	0	3	9	8	7	17	16
1	28	U	60	173	1.73	20.0474	2680	1	0	0	8	1	7	2	15
1	28	U	61	173	1.73	20.3816	2400	2	4	0	8	2	9	8	17
1	20	U	78	179	1.79	24.3438	240	1	12	2	0	4	6	19	6
1	20	U	60	167	1.67	21.5139	1560	0	1	0	4	0	8	1	12
1	23	U	92	175	1.75	30.0408	1240	4	8	6	3	3	5	21	8
1	20	U	74	180	1.8	22.8395	3920	1	1	0	9	3	9	5	18
1	28	U	65	175	1.75	21.2245	112	0	3	2	9	4	7	9	16
1	28	U	65	175	1.75	21.2245	112	0	3	2	9	4	7	9	16
1	26	U	90	186	1.86	26.0146	3720	2	4	3	7	5	6	14	13
1	24	U	73	168	1.68	25.8645	4560	4	0	0	6	3	5	7	11
0	19	U	58	159	1.59	23.7	1320	2	0	0	7	6	6	8	13
0	21	U	45	160	1.6	17.5781	4320	2	0	2	9	0	8	4	17
0	22	U	68.4	175	1.75	22.3347	0	2	4	1	1	3	2	10	3
0	22	U	64	163	1.63	24.0882	960	0	0	5	7	2	6	7	13
0	21	U	60	165	1.65	22.0386	3780	0	0	1	8	2	8	3	16
0	21	U	69.8	158	1.58	27.9603	0	0	11	5	0	7	2	23	2
0	27	U	65	163	1.63	24.4646	3240	4	3	2	7	1	9	10	16
0	24	U	53	160	1.6	20.7031	1920	2	5	2	2	5	4	14	6
0	22	U	83	160	1.6	32.4219	720	4	7	9	2	1	2	21	4
0	23	U	75	165	1.65	27.5482	240	4	9	6	1	2	4	21	5
0	20	U	68	156	1.56	27.9421	1120	3	5	1	4	3	6	12	10
0	21	U	64	160	1.6	25	2220	3	3	3	4	4	4	13	8
0	20	U	57.2	165	1.65	21.0101	360	4	3	3	5	1	8	11	13
0	23	U	62	162	1.62	23.6244	3040	6	0	0	7	4	7	10	14
0	29	U	70	165	1.65	25.7117	0	2	10	8	0	2	6	22	6
0	22	U	58	172	1.72	19.6052	1080	3	4	3	7	2	6	12	13
0	21	U	58	165	1.65	21.3039	1440	5	1	0	1	0	4	6	5
0	20	U	65	160	1.6	25.3906	1360	1	2	2	4	2	5	7	9
0	21	U	58	165	1.65	21.3039	2280	4	2	1	4	2	5	9	9
0	20	U	61	152	1.52	26.4024	2460	3	1	3	7	4	9	11	16
0	20	U	51	164	1.64	18.9619	5760	4	0	0	6	2	4	6	10
0	20	U	63	168	1.68	22.3214	5400	4	6	5	7	8	5	23	12
0	19	U	66	157	1.57	26.7759	800	1	7	7	1	4	1	19	2
0	27	U	57	163	1.63	21.4536	0	5	9	5	4	5	3	24	7
0	19	U	66	168	1.68	23.3844	2160	2	1	0	5	0	5	3	10
0	19	U	44.5	160	1.6	17.3828	1440	1	1	3	4	1	3	6	7
0	22	U	58	158	1.58	23.2335	720	3	7	6	0	0	2	16	2
0	24	U	46	156	1.56	18.902	240	1	1	6	5	1	7	9	12
0	20	U	70	170	1.7	24.2215	720	3	12	8	3	5	5	28	8
1	21	U	65	175	1.75	21.2245	2040	4	4	0	4	2	4	10	8
1	21	U	90	187	1.87	25.7371	0	3	4	2	3	4	4	13	7
1	19	U	95.8	184	1.84	28.2963	6720	6	0	0	6	1	6	7	12
1	25	U	90	175	1.75	29.3878	3840	6	5	7	4	5	8	23	12
1	22	U	70	184	1.84	20.6758	9600	4	1	3	9	3	6	11	15
1	21	U	100	195	1.95	26.2985	2760	4	0	2	8	2	8	8	16
1	22	U	130	202	2.02	31.8596	4800	6	2	3	5	3	8	14	13
1	25	U	63	179	1.79	19.6623	6240	3	0	0	7	2	9	5	16
1	21	U	72	178	1.78	22.7244	1080	3	0	0	8	0	9	3	17
1	20	U	80	183	1.83	23.8884	720	6	12	6	0	3	6	27	6
1	26	U	71	171	1.71	24.281	5400	1	0	1	7	2	6	4	13
1	20	U	52.3	162	1.62	19.9284	1440	4	0	3	7	2	8	9	15
1	21	U	74	172	1.72	25.0135	8640	5	0	0	9	0	8	5	17
1	24	U	72	183	1.83	21.4996	1240	6	4	7	7	1	7	18	14
1	30	U	63.5	175	1.75	20.7347	2040	0	1	0	8	2	6	3	14
1	19	U	66	175	1.75	21.551	600	6	3	0	5	3	5	12	10
1	22	U	86	186	1.86	24.8584	2880	5	2	0	9	4	6	11	15
0	22	U	51	155	1.55	21.2279	2880	5	5	0	7	5	8	15	15
0	20	U	49	170	1.7	16.955	480	1	2	3	4	0	5	6	9
1	21	U	63.4	165	1.65	23.2874	12000	1	0	0	9	3	8	4	17
0	22	U	60	165	1.65	22.0386	3360	3	1	3	9	2	6	9	15
0	30	U	72.3	152	1.52	31.2933	600	6	10	2	8	2	7	20	15
1	22	U	70.5	176	1.76	22.7596	1040	2	0	0	9	2	1	4	10
1	22	U	70.5	176	1.76	22.7596	1040	2	0	0	9	2	1	4	10
1	22	U	86	187	1.87	24.5932	3120	3	0	0	8	4	5	7	13
1	19	U	80	184	1.84	23.6295	1400	2	2	2	4	5	5	11	9
0	26	U	69.7	165	1.65	25.6015	3840	2	0	0	7	3	8	5	15
0	20	U	55	165	1.65	20.202	0	2	9	4	9	4	9	19	18
0	20	U	52	162	1.62	19.8141	2520	1	0	0	7	0	6	1	13
1	20	U	61.2	171	1.71	20.9295	2280	4	0	0	6	1	7	5	13
0	24	U	74	159	1.59	29.271	40	3	1	2	3	3	6	9	9
0	19	R	63	157	1.57	25.5588	320	6	0	0	8	2	9	8	17
0	24	U	51	166	1.66	18.5078	1360	5	0	2	4	3	5	10	9
1	24	R	78.5	188	1.88	22.2103	2280	6	0	1	8	1	8	8	16
1	24	R	73	172	1.72	24.6755	3240	1	0	0	9	3	9	4	18
0	24	R	65	170	1.7	22.4913	6000	5	0	2	8	2	8	9	16
0	20	R	58	163	1.63	21.83	2400	4	8	2	4	1	6	15	10
0	21	R	64	167	1.67	22.9481	400	6	11	4	1	2	5	23	6
0	21	R	45	159	1.59	17.7999	1440	4	7	5	3	1	5	17	8
1	21	U	75	183	1.83	22.3954	1680	4	5	6	4	2	6	17	10
0	24	R	65	165	1.65	23.8751	7920	2	0	2	5	4	5	8	10
0	20	R	54	150	1.5	24	2640	2	1	0	6	2	6	5	12
0	20	U	58	167	1.67	20.7967	80	2	0	0	5	1	7	3	12
1	21	U	69	176	1.76	22.2753	2320	6	0	0	9	3	9	9	18
0	28	U	67	173	1.73	22.3863	2700	6	0	0	5	2	7	8	12
0	23	U	57	158	1.58	22.8329	3360	0	0	0	4	5	7	5	11
0	22	U	58.7	164	1.64	21.8248	7680	3	0	0	9	3	7	6	16
0	21	U	45	160	1.6	17.5781	1440	2	1	0	5	3	6	6	11
1	24	R	64	172	1.72	21.6333	2880	3	1	1	8	5	5	10	13
0	23	R	57	160	1.6	22.2656	240	6	12	7	0	1	7	26	7
0	27	R	63	165	1.65	23.1405	1500	4	7	3	7	2	7	16	14
0	24	R	52	160	1.6	20.3125	0	4	0	3	6	2	7	9	13
0	19	R	46	156	1.56	18.902	4320	5	0	2	6	3	7	10	13
1	20	R	54	178	1.78	17.0433	64	0	3	3	1	1	1	7	2
1	21	R	77	175	1.75	25.1429	1520	4	0	0	9	1	6	5	15
0	21	R	50	164	1.64	18.5901	1680	0	9	9	3	3	1	21	4
0	24	R	55	165	1.65	20.202	840	5	1	0	5	4	8	10	13
0	22	U	64	158	1.58	25.6369	2560	6	4	0	5	0	5	10	10
0	20	R	54.5	158	1.58	21.8314	4880	0	0	0	7	0	6	0	13
0	20	UAD	53.5	166	1.66	19.415	720	4	9	6	3	2	3	21	6
0	21	UAD	56	170	1.7	19.3772	1480	6	0	4	8	6	8	16	16
0	21	UAD	60	172	1.72	20.2812	1560	5	6	3	5	4	6	18	11
0	19	UAD	49	155	1.55	20.3954	2040	2	3	0	3	0	6	5	9
0	19	UAD	55	157	1.57	22.3133	3240	2	1	0	2	1	7	4	9
1	20	UAD	78	175	1.75	25.4694	0	3	1	0	7	1	4	5	11
1	21	UAD	75	178	1.78	23.6713	3600	4	2	3	7	4	3	13	10
1	23	UAD	77.5	176	1.76	25.0194	4920	3	0	1	9	1	6	5	15
1	24	UAD	65	179	1.79	20.2865	4080	2	0	0	9	0	7	2	16
0	22	UAD	56.6	172	1.72	19.132	1200	3	6	7	5	3	4	19	9
0	21	UAD	60	160	1.6	23.4375	0	4	2	1	8	3	5	10	13
0	20	UAD	53.7	160	1.6	20.9766	3600	3	3	3	4	4	4	13	8
0	20	UAD	48	164	1.64	17.8465	4560	3	0	1	8	2	7	6	15
0	19	UAD	65	165	1.65	23.8751	0	3	12	9	1	8	2	32	3
0	21	UAD	78	167	1.67	27.968	720	6	3	5	8	2	8	16	16
1	20	UAD	63	176	1.76	20.3383	7200	3	2	2	7	5	6	12	13
1	22	UAD	80.5	185	1.85	23.5208	960	3	0	5	5	3	6	11	11
1	23	UAD	74	174	1.74	24.4418	2640	2	1	4	3	5	4	12	7
0	19	UAD	50	172	1.72	16.901	0	4	6	6	6	2	3	18	9
0	24	UAD	56	163	1.63	21.0772	840	4	1	4	7	0	5	9	12
0	19	UAD	58.3	161	1.61	22.4914	2040	5	2	2	2	5	6	14	8
0	20	UAD	53	165	1.65	19.4674	1360	4	0	1	7	0	4	5	11
0	24	R	60	160	1.6	23.4375	360	4	5	3	6	2	5	14	11
0	19	U	64	170	1.7	22.1453	480	5	9	3	1	2	7	19	8
0	20	U	52	157	1.57	21.0962	6640	4	7	6	1	2	4	19	5
0	20	U	58	169	1.69	20.3074	720	1	0	2	5	0	4	3	9
0	21	U	79	169	1.69	27.6601	3840	6	7	8	6	5	9	26	15
0	20	U	70	165	1.65	25.7117	120	2	10	2	3	5	1	19	4
1	20	U	85	180	1.8	26.2346	1440	0	0	0	7	4	9	4	16
1	25	U	75	172	1.72	25.3515	2000	5	7	3	5	5	6	20	11
1	20	U	56	175	1.75	18.2857	0	3	0	0	9	2	8	5	17
1	22	U	80	176	1.76	25.8264	10080	6	0	1	8	2	9	9	17
1	21	U	73.1	182	1.82	22.0686	0	6	4	0	9	6	9	16	18
0	21	U	40	150	1.5	17.7778	320	6	12	9	0	3	3	30	3
0	30	U	73	165	1.65	26.8136	120	1	8	7	1	1	2	17	3
1	20	U	60	173	1.73	20.0474	9120	3	1	3	8	3	4	10	12
1	24	U	72	177	1.77	22.9819	1560	0	0	2	8	3	9	5	17
0	22	U	76	163	1.63	28.6048	720	2	3	3	3	1	6	9	9
1	19	U	100	176	1.76	32.2831	3120	5	2	0	2	3	5	10	7
1	19	R	80	185	1.85	23.3747	8640	4	1	0	9	8	8	13	17
0	21	R	73	164	1.64	27.1416	1920	2	3	1	1	2	3	8	4
1	22	R	96	190	1.9	26.5928	2400	6	2	1	9	9	7	18	16
1	21	R	72	180	1.8	22.2222	4500	2	1	3	6	1	7	7	13
1	20	R	75.5	175	1.75	24.6531	0	6	0	1	9	2	7	9	16
1	25	R	78	180	1.8	24.0741	7960	4	8	6	6	6	6	24	12
0	23	R	47	164	1.64	17.4747	120	6	2	4	2	4	4	16	6
1	19	R	65.8	172	1.72	22.2418	4880	4	0	3	9	3	9	10	18
0	19	R	57	160	1.6	22.2656	1620	6	3	2	9	2	6	13	15
0	20	R	63	158	1.58	25.2363	1280	3	1	0	5	1	4	5	9
0	21	R	58	166	1.66	21.048	3600	3	0	2	8	5	9	10	17
0	19	R	55	154	1.54	23.1911	1200	6	2	2	6	0	6	10	12
0	23	R	58	170	1.7	20.0692	40	5	5	5	6	3	6	18	12
0	19	R	61.2	171	1.71	20.9295	160	3	5	6	2	5	2	19	4
0	23	R	65	174	1.74	21.4692	2080	3	0	0	8	1	7	4	15
0	22	R	69	162	1.62	26.3	1120	6	2	3	7	0	9	11	16
0	21	R	69.7	163	1.63	26.2336	1440	3	4	5	5	3	5	15	10
1	19	R	95	180	1.8	29.321	6640	1	4	0	1	5	2	10	3
0	20	R	45	150	1.5	23	360	1	8	5	6	4	4	18	10
0	23	R	62	158	1.58	24.8358	3000	0	0	2	7	0	5	2	12
1	20	R	62	170	1.7	21.4533	560	6	2	2	9	5	7	15	16
1	24	R	85.5	178	1.78	26.9852	480	2	2	2	6	3	6	9	12
0	19	U	55	149	1.49	24.7737	5880	2	1	3	4	2	5	8	9
0	21	U	84	170	1.7	29.0657	160	3	4	3	2	5	5	15	7
1	21	R	53	182	1.82	16.0005	1440	2	4	6	6	5	7	17	13
0	26	R	67	165	1.65	24.6097	320	5	12	7	3	5	6	29	9
0	25	R	62	170	1.7	21.4533	2120	2	0	5	5	1	6	8	11
1	22	R	68.8	175	1.75	22.5	80	0	0	2	8	2	7	4	15
1	28	R	110	181	1.81	33.5765	0	6	9	4	7	1	4	20	11
1	25	R	85	184	1.84	25.1063	1760	0	1	5	8	0	7	6	15
0	20	R	57	168	1.68	20.1956	1200	6	0	3	6	3	9	12	15
1	26	R	100	187	1.87	28.5968	1360	1	1	0	9	0	5	2	14
1	23	R	87.5	172	1.72	29.5768	1020	0	1	8	3	3	4	12	7
0	21	R	45	150	1.5	20	400	3	6	1	3	0	4	10	7
1	23	R	82	176	1.76	26.4721	6480	2	1	1	6	3	6	7	12
0	24	R	60	163	1.63	22.5827	3960	3	4	3	7	6	6	16	13
0	23	U	63	168	1.68	22.3214	1320	6	2	1	2	3	8	12	10
0	20	U	45	160	1.6	17.5781	0	5	7	7	4	4	6	23	10
0	20	U	80	167	1.67	28.6851	120	1	11	1	0	7	4	20	4
0	20	U	41	160	1.6	16.0156	400	2	7	0	1	0	8	9	9
0	24	U	52	162	1.62	19.8141	1680	1	0	1	7	0	6	2	13
0	23	U	68	174	1.74	22.46	0	4	5	0	6	0	7	9	13
0	24	U	50	163	1.63	18.8189	1080	2	1	0	6	1	3	4	9
0	22	U	51	163	1.63	19.1953	420	2	4	1	3	0	4	7	7
0	19	U	69	170	1.7	23.8754	0	4	4	4	5	1	7	13	12
0	21	U	68.5	165	1.65	25.1607	3840	5	1	0	9	0	8	6	17
0	22	U	56	160	1.6	21.875	2280	3	0	1	6	4	7	8	13
0	24	U	68	170	1.7	23.5294	0	0	9	7	0	1	6	17	6
1	20	U	100	178	1.78	31.5617	0	0	1	1	1	2	4	4	5
1	21	U	94	182	1.82	28.3782	280	2	6	6	5	4	6	18	11
0	24	U	79	175	1.75	25.7959	1800	4	2	1	9	2	8	9	17
0	26	U	58	168	1.68	20.5499	0	2	3	0	1	2	7	7	8
1	21	U	63	188	1.88	17.8248	6000	6	0	3	4	4	5	13	9
0	23	U	50.5	168	1.68	17.8926	3600	3	2	0	6	3	6	8	12
0	26	U	63	908	9.08	0.764133	1200	4	9	1	5	6	5	20	10
0	20	U	43	160	1.6	16.7969	600	6	12	5	2	1	8	24	10
0	21	U	43	155	1.55	17.898	2880	4	4	2	6	2	3	12	9
0	20	U	64	166	1.66	23.2254	3200	2	0	0	8	2	4	4	12
0	20	U	80.5	160	1.6	31.4453	0	6	8	9	5	4	4	27	9
1	24	R	64	180	1.8	19.7531	7680	2	4	3	4	4	4	13	8
1	22	R	87	181	1.81	26.556	3600	1	3	3	7	2	3	9	10
1	21	R	67	177	1.77	21.3859	2520	4	4	0	7	3	5	11	12
1	20	R	52.5	167	1.67	18.8246	480	2	7	4	5	3	6	16	11
0	27	R	53	168	1.68	18.7783	480	2	7	1	5	4	6	14	11
0	20	U	65	168	1.68	23.03	1480	4	5	7	4	1	5	17	9
0	20	U	52	160	1.6	20.3125	0	3	2	1	6	0	6	6	12
1	26	U	79.4	186	1.86	22.9506	1680	2	1	0	2	0	3	3	5
1	28	U	90.5	180	1.8	27.9321	180	4	11	6	3	2	3	23	6
0	20	U	64	173	1.73	21.3839	1440	4	0	0	4	0	6	4	10
1	26	U	86	178	1.78	27.143	5520	5	0	3	9	2	9	10	18
1	21	U	75	180	1.8	23.1481	4200	6	1	3	6	1	7	11	13
0	19	R	75	174	1.74	24.7721	60	6	11	9	1	7	8	33	9
0	21	R	58	155	1.55	24.1415	1440	2	7	3	5	8	2	20	7
0	22	R	61	167	1.67	21.8724	1800	2	0	1	8	2	8	5	16
0	26	R	43	164	1.64	15.9875	320	4	3	5	3	3	6	15	9
0	24	R	64	161	1.61	24.6904	120	5	8	3	7	4	3	20	10
0	21	R	62	165	1.65	22.7732	0	4	6	6	5	3	6	19	11
0	23	R	45	160	1.6	17.5781	0	0	0	2	6	2	5	4	11
1	19	R	56	161	1.61	21.6041	10080	3	5	4	6	4	5	16	11
1	25	R	71	183	1.83	21.201	4560	2	0	2	5	3	4	7	9
0	21	R	68.5	174	1.74	22.6252	2240	2	0	2	8	1	8	5	16
0	23	R	65.9	171	1.71	22.5368	3120	6	1	4	6	5	6	16	12
1	23	R	78	173	1.73	26.0617	17880	5	0	1	8	1	9	7	17
0	26	R	53	160	1.6	20.7031	4560	3	0	1	7	3	9	7	16
1	19	U	64.5	175	1.75	21.0612	1920	1	0	0	7	3	7	4	14
1	26	R	75.6	170	1.7	26.1592	2100	4	0	2	6	3	4	9	10
1	19	R	85	176	1.76	27.4406	8640	4	0	0	7	3	5	7	12
0	22	R	64	158	1.58	25.6369	640	5	11	9	0	3	3	28	3
0	24	R	53	170	1.7	18.3391	40	0	1	0	7	0	7	1	14
0	24	U	62	168	1.68	21.9671	5760	5	0	2	9	3	8	10	17
0	19	R	52	160	1.6	20.3125	3720	2	4	3	5	1	9	10	14
0	20	R	55	151	1.51	24.1217	1600	5	3	0	6	0	4	8	10
1	20	R	62	170	1.7	21.4533	480	0	10	6	0	4	5	20	5
0	22	R	70	156	1.56	28.764	2880	0	0	2	6	2	8	4	14
0	26	R	55	162	1.62	20.9572	3600	2	3	3	9	3	9	11	18
0	20	U	55	160	1.6	21.4844	480	3	5	7	3	6	4	21	7
1	21	R	87	180	1.8	26.8519	6480	6	1	2	7	3	8	12	15
1	20	R	80	168	1.68	28.3447	720	1	1	1	4	2	3	5	7
0	21	UAD	75.4	167	1.67	27.0357	960	5	8	5	3	6	3	24	6
0	22	UAD	60	160	1.6	23.4375	860	5	8	1	6	3	5	17	11
0	23	UAD	62.5	166	1.66	22.6811	2160	1	2	2	6	3	9	8	15
0	22	UAD	50	160	1.6	19.5312	5400	5	2	3	7	6	7	16	14
0	23	UAD	71	167	1.67	25.4581	16080	2	1	0	9	3	5	6	14
0	23	R	50	160	1.6	19.5312	4480	3	0	0	7	3	7	6	14
0	23	R	48	165	1.65	17.6309	480	5	6	3	4	3	3	17	7
0	20	R	76	175	1.75	24.8163	1480	2	7	5	6	0	5	14	11
1	24	R	67	172	1.72	22.6474	1800	6	3	1	8	5	8	15	16
0	21	R	76	164	1.64	28.257	720	2	7	4	4	3	5	16	9
1	20	R	87	170	1.7	30.1	7680	0	0	5	5	2	6	7	11
0	23	U	67	157	1.57	27.1816	300	3	8	0	1	5	3	16	4
1	23	R	71	174	1.74	23.4509	3480	3	0	2	9	1	6	6	15
1	30	UAD	78	172	1.72	26.3656	840	5	4	3	6	2	7	14	13
1	23	R	63	170	1.7	21.7993	3120	2	1	0	8	0	8	3	16
0	24	R	70	160	1.6	27.3437	160	2	2	0	1	1	6	5	7
1	26	U	87.5	170	1.7	30.2768	6000	3	0	2	9	3	9	8	18
0	21	U	69	169	1.69	24.1588	1680	5	12	1	1	7	3	25	4
0	19	U	58	160	1.6	22.6562	2560	3	3	0	6	2	7	8	13
0	20	U	71	165	1.65	26.079	1080	6	10	9	4	3	3	28	7
0	25	U	57	160	1.6	22.2656	240	0	3	0	9	0	5	3	14
0	23	R	67	156	1.56	27.5312	720	6	6	3	4	2	5	17	9
0	24	R	58	178	1.78	18.3058	2000	6	0	0	4	0	8	6	12
0	23	U	49.8	165	1.65	18.292	8100	0	0	0	9	1	9	1	18
1	22	R	76	175	1.75	24.8163	3300	6	0	0	9	1	9	7	18
0	22	R	69.9	163	1.63	26.3089	700	1	6	0	5	3	6	10	11
0	21	U	50	163	1.63	18.8189	480	0	0	0	4	1	6	1	10
0	23	R	55	161	1.61	21.2183	1200	4	1	3	4	2	5	10	9
0	22	R	54	170	1.7	18.6851	0	4	3	2	9	2	8	11	17
0	19	R	65	165	1.65	23.8751	0	0	6	0	0	3	0	9	0
0	27	U	69	165	1.65	25.3444	480	4	2	0	7	3	6	9	13
0	22	U	60	160	1.6	23.4375	3720	4	2	1	7	5	5	12	12
0	22	U	55	155	1.55	22.8928	2640	3	1	3	7	2	6	9	13
1	20	R	83.2	176	1.76	26.8595	2160	0	0	1	3	0	3	1	6
0	21	R	75	166	1.66	27.2173	960	6	2	3	6	4	7	15	13
1	23	R	83	186	1.86	23.9912	1760	1	0	1	8	0	7	2	15
0	22	UAD	56.5	160	1.6	22.0703	3720	4	0	2	6	6	3	12	9
0	24	UAD	50.5	165	1.65	18.5491	3840	2	0	0	7	7	7	9	14
0	21	U	47	157	1.57	19.0677	0	1	5	2	6	4	6	12	12
0	22	U	58.5	160	1.6	22.8516	0	0	5	1	0	1	1	7	1
0	22	U	45	155	1.55	18.7305	720	6	4	4	4	7	8	21	12
0	20	U	63	170	1.7	21.7993	1400	6	5	5	7	5	8	21	15
0	23	UAD	58	164	1.64	21.5645	840	4	0	0	5	4	7	8	12
0	21	U	70	167	1.67	25.0995	60	5	12	8	1	4	1	29	2
0	26	U	69	175	1.75	22.5306	1200	4	3	6	4	2	5	15	9
0	25	U	51	157	1.57	20.6905	12600	1	0	0	6	1	7	2	13
0	22	U	60	160	1.6	23.4375	1200	3	3	0	6	5	6	11	12
0	28	U	59.3	158	1.58	23.7542	1540	2	11	6	6	2	3	21	9
0	27	U	60	160	1.6	23.4375	80	3	5	0	6	0	7	8	13
0	25	U	58	163	1.63	21.83	4560	3	0	0	7	5	6	8	13
0	20	U	55	158	1.58	22.0317	960	6	4	0	2	1	6	11	8
0	21	U	48	165	1.65	17.6309	2080	2	2	0	8	0	7	4	15
1	20	U	70	170	1.7	24.2215	2640	4	4	4	6	3	5	15	11
0	21	U	67	160	1.6	26.1719	2640	2	2	1	4	3	6	8	10
1	19	U	62.8	175	1.75	20.5061	2400	0	1	0	8	2	7	3	15
0	20	U	63.2	168	1.68	22.3923	2280	1	0	0	7	0	5	1	12
0	19	R	100	170	1.7	34.6021	280	0	6	0	0	0	0	6	0
0	24	R	66	176	1.76	21.3068	480	0	0	0	2	0	1	0	3
0	24	R	64.7	167	1.67	23.1991	3300	6	0	0	9	0	9	6	18
0	21	R	55	158	1.58	22.0317	4080	5	0	0	9	3	9	8	18
0	22	R	60	168	1.68	21.2585	3600	3	4	4	7	4	6	15	13
0	24	R	56	160	1.6	21.875	360	0	1	0	2	0	3	1	5
1	28	R	83	173	1.73	27.7323	320	0	1	0	4	0	2	1	6
0	20	R	53.8	160	1.6	18.6	0	2	3	4	9	4	7	13	16
1	19	R	82	180	1.8	25.3086	2400	2	0	3	7	3	7	8	14
0	23	R	68	150	1.5	30.2222	720	3	4	6	3	6	5	19	8
1	20	R	70	177	1.77	22.3435	2400	3	6	1	6	5	6	15	12
0	20	R	65	160	1.6	25.3906	480	3	4	3	3	3	4	13	7
0	20	R	72	165	1.65	26.4463	1440	3	0	0	7	1	6	4	13
0	25	R	64	165	1.65	23.5078	4800	4	2	1	6	3	5	10	11
0	23	UAD	60	156	1.56	24.6548	3600	4	4	6	7	2	8	16	15
0	22	UAD	53	168	1.68	18.7783	4320	0	0	1	9	0	8	1	17
0	23	UAD	57	163	1.63	21.4536	3280	5	2	2	7	6	5	15	12
1	30	UAD	65	170	1.7	22.4913	2160	2	0	0	9	3	9	5	18
1	22	UAD	80	182	1.82	24.1517	2160	0	0	0	9	4	5	4	14
0	25	UAD	53	158	1.58	21.2306	1000	2	3	5	2	3	2	13	4
0	25	UAD	64	167	1.67	22.9481	1440	6	3	4	6	2	5	15	11
0	19	UAD	43.7	160	1.6	17.0703	4320	0	4	2	5	5	7	11	12
0	22	UAD	56	165	1.65	20.5693	5520	5	1	2	7	6	6	14	13
0	29	UAD	80	170	1.7	27.6817	240	3	8	3	4	4	6	18	10
1	26	UAD	70	177	1.77	22.3435	3360	0	0	2	8	4	9	6	17
1	21	UAD	73	182	1.82	22.0384	1840	3	0	3	8	2	8	8	16
1	21	UAD	74.2	176	1.76	23.954	3680	4	0	0	8	5	4	9	12
1	25	UAD	100	186	1.86	28.9051	3600	5	1	2	9	3	6	11	15
1	24	UAD	84	185	1.85	24.5435	1920	3	3	1	7	4	7	11	14
0	24	UAD	57.5	165	1.65	21.1203	4800	2	0	0	9	5	6	7	15
0	20	U	52	154	1.54	21.9261	120	5	0	0	8	7	5	12	13
0	20	R	55	170	1.7	19.0311	5040	1	1	3	3	0	2	5	5
0	23	R	70	160	1.6	27.3437	1600	3	0	0	8	1	6	4	14
0	21	R	54	158	1.58	21.6311	400	2	6	3	4	1	4	12	8
1	23	R	70.8	173	1.73	23.656	720	3	1	2	4	6	7	12	11
0	24	R	67	158	1.58	26.8386	2160	6	5	0	8	6	7	17	15
1	22	R	82	172	1.72	27.7177	1760	3	8	0	6	0	6	11	12
0	19	R	55	173	1.73	18.3768	2940	3	0	2	6	4	3	9	9
0	21	R	55	158	1.58	22.0317	120	5	12	2	3	3	4	22	7
0	21	R	60	160	1.6	23.4375	9360	2	0	2	6	3	3	7	9
1	27	R	67	168	1.68	23.7387	0	2	7	0	9	2	6	11	15
0	20	R	60.4	159	1.59	23.8915	1840	5	3	2	7	3	6	13	13
1	20	R	45	146	1.46	21.1109	3360	0	0	3	7	2	7	5	14
0	23	R	42	158	1.58	16.8242	1680	3	3	3	4	4	4	13	8
1	20	R	70	184	1.84	20.6758	600	4	8	5	6	4	7	21	13
1	23	R	95	178	1.78	29.9836	1680	4	5	2	7	5	5	16	12
1	19	R	86	184	1.84	25.4017	400	6	1	2	8	4	7	13	15
1	21	R	82	186	1.86	23.7022	840	2	3	0	7	4	5	9	12
0	22	R	47	165	1.65	17.2635	0	3	9	4	3	2	9	18	12
0	22	R	69	170	1.7	23.8754	120	2	4	2	2	4	4	12	6
0	22	R	62	160	1.6	24.2	660	1	3	2	4	2	6	8	10
0	22	R	53.5	157	1.57	21.7047	1800	4	10	4	4	0	5	18	9
0	21	R	67	170	1.7	23.1834	3120	4	0	0	8	3	6	7	14
0	20	R	46.5	160	1.6	18.1641	720	4	3	2	6	2	8	11	14
0	29	R	85.7	177	1.77	27.35	80	6	9	0	7	2	3	17	10
0	30	R	53.4	173	1.73	17.8422	2860	5	0	0	7	3	7	8	14
0	23	R	53	160	1.6	20.7031	2000	2	1	2	6	6	8	11	14
0	20	R	58	160	1.6	22.6562	4120	4	0	4	7	3	8	11	15
0	19	R	74	170	1.7	25.6055	1320	6	7	5	8	6	6	24	14
1	24	R	67.5	170	1.7	23.3564	3840	1	0	0	9	3	6	4	15
1	21	R	89	193	1.93	23.9	0	0	0	0	5	0	4	0	9
0	20	R	90	165	1.65	33.0579	1440	4	0	1	7	1	5	6	12
0	20	R	63	170	1.7	21.7993	2760	4	0	1	7	1	8	6	15
1	21	R	79	177	1.77	25.2163	2600	6	1	0	9	3	7	10	16
1	20	R	64.5	175	1.75	21.0612	1760	0	0	0	5	2	6	2	11
0	21	R	46	166	1.66	16.6933	120	0	7	2	2	3	5	12	7
1	24	R	68	179	1.79	21.2228	5600	3	2	0	9	5	6	10	15
1	21	R	67	173	1.73	22.3863	240	3	10	7	1	4	3	24	4
1	29	R	80	186	1.86	23.1241	600	2	0	3	7	3	7	8	14
0	25	U	68	170	1.7	23.5294	960	1	0	0	8	0	9	1	17
0	21	U	63.5	165	1.65	23.3242	4440	4	2	2	3	0	7	8	10
0	20	R	56	160	1.6	21.875	2160	6	0	0	7	4	7	10	14
1	20	R	77	187	1.87	22.0195	4580	4	0	0	8	3	6	7	14
0	23	R	75	163	1.63	28.2284	1340	0	0	0	7	0	6	0	13
0	22	R	43	160	1.6	16.7969	1560	4	10	5	4	2	5	21	9
0	23	R	60	170	1.7	20.7612	1680	5	2	0	7	5	8	12	15
1	21	R	79	183	1.83	23.59	720	4	4	1	7	3	6	12	13
1	22	R	70	185	1.85	20.4529	2680	2	2	2	6	6	6	12	12
0	19	R	60	165	1.65	22.0386	3360	2	0	1	5	1	7	4	12
0	19	R	60	165	1.65	22	0	2	1	0	2	1	6	4	8
0	25	R	70	165	1.65	25.7117	0	1	1	4	7	0	3	6	10
0	24	R	72	175	1.75	23.5102	1080	3	7	0	3	3	5	13	8
1	26	R	63	173	1.73	21.0498	2640	4	2	0	8	0	6	6	14
0	25	U	52	168	1.68	18.424	2720	6	4	3	9	3	9	16	18
0	24	U	53	160	1.6	20.7031	240	2	5	5	1	1	3	13	4
1	24	U	92	195	1.95	24.1946	120	4	8	6	3	3	4	21	7
1	20	U	79	181	1.81	24.114	2360	6	4	7	7	2	7	19	14
0	28	R	67	177	1.77	21.3859	13160	2	0	0	9	0	9	2	18
0	23	R	57	160	1.6	22.2656	2240	5	2	6	6	3	7	16	13
0	19	R	57	163	1.63	21.4536	560	2	5	4	1	6	2	17	3
1	21	R	76	174	1.74	25.1024	2980	3	0	3	9	6	8	12	17
1	20	R	63	171	1.71	21.5451	2400	1	1	3	5	3	6	8	11
1	24	R	106	169	1.69	37.1135	1040	3	2	2	5	5	5	12	10
1	21	R	85	174	1.74	28.075	6480	3	0	1	9	8	9	12	18
1	25	R	80	171	1.71	27.3588	1440	4	8	5	5	6	6	23	11
0	23	R	45	153	1.53	19.2234	6240	6	2	1	9	2	8	11	17
0	21	R	47.5	160	1.6	19.9	720	4	4	5	9	3	7	16	16
1	20	U	76	175	1.75	24.8163	3000	6	5	0	9	3	8	14	17
1	22	U	61	170	1.7	21.1073	360	3	0	3	9	2	6	8	15
0	22	R	40	155	1.55	16.6493	0	0	1	1	8	2	5	4	13
1	24	R	75	185	1.85	21.9138	2640	6	2	0	9	0	9	8	18
1	29	R	76	180	1.8	23.4568	1280	3	5	2	9	5	3	15	12
0	30	U	50	170	1.7	17.301	0	4	1	2	6	2	6	9	12
0	23	U	54.5	163	1.63	20.5126	2400	5	4	3	9	9	9	21	18
0	22	U	51	160	1.6	19.9219	1080	2	5	4	5	4	6	15	11
0	21	U	61	160	1.6	23.8281	1440	6	10	0	3	2	6	18	9
0	22	U	54	164	1.64	20.0773	480	0	7	5	2	3	4	15	6
1	25	U	95.8	192	1.92	25.9874	2520	1	4	1	6	3	6	9	12
0	24	U	52	165	1.65	19.1001	360	6	0	2	5	2	7	10	12
0	21	U	55	165	1.65	20.202	420	0	1	1	6	6	6	8	12
0	22	U	55	165	1.65	20.202	6180	4	0	0	7	5	6	9	13
0	23	R	90	180	1.8	27.7778	3360	2	11	9	2	6	3	28	5
0	26	R	79.7	158	1.58	31.926	3000	3	6	0	9	6	9	15	18
1	22	R	68	172	1.72	22.9854	240	5	0	1	6	3	8	9	14
0	20	R	50	168	1.68	17.7154	480	1	11	7	6	5	3	24	9
0	22	R	49	155	1.55	20.4	800	4	2	1	5	1	8	8	13
1	30	R	66.7	163	1.63	25.1044	240	2	8	5	5	1	6	16	11
1	28	R	70	175	1.75	22.8571	2300	0	0	0	8	6	9	6	17
0	19	R	45	156	1.56	18.4911	1800	0	3	5	2	0	7	8	9
0	19	R	55	160	1.6	21.4844	420	2	5	2	4	3	4	12	8
1	23	R	75	177	1.77	23.9395	960	1	1	1	4	0	5	3	9
1	23	R	55	168	1.68	19.487	2880	6	0	2	7	2	7	10	14
0	24	U	61	172	1.72	20.6193	4800	4	5	2	6	5	6	16	12
0	20	R	52.1	163	1.63	19.6093	4800	3	3	0	6	1	7	7	13
1	22	R	76	182	1.82	22.9441	1400	4	5	4	6	2	2	15	8
1	20	U	58	173	1.73	19.3792	1920	2	0	3	5	1	6	6	11
1	22	U	66.5	176	1.76	21.4682	3200	6	1	1	8	6	8	14	16
0	22	U	49	155	1.55	20.3954	0	5	4	1	6	1	9	11	15
1	20	U	68.8	168	1.68	24.3764	0	3	0	0	9	1	9	4	18
0	24	R	63	163	1.63	23.7118	120	1	11	9	1	3	5	24	6
0	25	R	61	164	1.64	22.68	0	1	0	2	4	3	7	6	11
0	24	R	53	175	1.75	17.3061	360	6	7	3	7	1	7	17	14
0	25	R	56	156	1.56	23.0112	1200	3	1	1	8	1	6	6	14
0	25	U	49	157	1.57	19.8791	840	4	8	4	1	5	4	21	5
0	22	U	52	164	1.64	19.3337	10800	5	0	0	9	2	8	7	17
0	24	R	69.8	176	1.76	22.5336	2520	5	1	2	5	2	4	10	9
0	19	R	60	168	1.68	21.2585	5120	5	0	1	7	5	4	11	11
1	22	R	76	188	1.88	21.5029	3960	6	3	0	9	5	9	14	18
1	23	R	64.3	170	1.7	22.2491	5760	4	0	0	9	0	9	4	18
1	21	R	90	175	1.75	29.3878	160	0	12	1	2	4	3	17	5
0	25	R	73.2	170	1.7	25.3287	4200	6	1	1	9	4	9	12	18
0	19	R	52	163	1.63	19.5717	720	4	2	3	4	2	6	11	10
0	21	R	50	150	1.5	22.2222	1320	2	4	2	2	1	5	9	7
1	19	R	73.8	180	1.8	22.7778	3360	5	0	1	9	3	9	9	18
1	26	R	78	185	1.85	22.7904	3840	6	4	1	4	1	5	12	9
0	21	U	48	156	1.56	19.7239	1380	4	3	2	7	2	7	11	14
1	23	U	107.5	176	1.76	34.7043	480	3	3	3	3	5	4	14	7
1	20	U	70	178	1.78	22.0932	3240	6	0	3	8	0	6	9	14
0	25	R	62.5	156	1.56	25.6821	1320	1	1	0	6	1	8	3	14
0	21	R	60	180	1.8	18.5	320	1	5	4	4	1	4	11	8
0	24	U	65	178	1.78	20.5151	4040	4	2	0	8	3	5	9	13
0	26	R	75.7	168	1.68	26.8211	4800	1	0	2	5	1	6	4	11
1	20	R	65	175	1.75	21.2245	4480	4	1	1	7	4	6	10	13
1	20	R	82	185	1.85	23.9591	0	4	3	2	6	5	6	14	12
0	22	U	55.1	162	1.62	20.98	1800	1	0	4	6	6	6	11	12
0	22	U	50	169	1.69	17.5064	1760	6	6	0	8	3	9	15	17
0	23	U	46	165	1.65	16.8962	2160	2	2	4	8	2	6	10	14
0	25	U	65	172	1.72	21.9713	2600	2	0	0	6	0	7	2	13
0	23	U	55	165	1.65	20.202	1880	0	4	2	6	2	8	8	14
0	24	U	63	160	1.6	24.6094	0	0	4	6	4	0	3	10	7
0	23	U	80	177	1.77	25.5354	320	4	7	6	2	3	5	20	7
1	19	U	63	172	1.72	21.2953	2400	6	2	2	7	5	7	15	14
0	23	U	52.5	168	1.68	18.6012	480	1	4	4	6	4	5	13	11
0	20	R	55	167	1.67	19.721	5040	4	0	0	6	4	7	8	13
0	21	R	47.5	157	1.57	19.2706	1920	5	2	4	5	1	8	12	13
0	23	R	52.6	155	1.55	21.8939	480	0	2	1	5	0	6	3	11
1	23	U	100	182	1.82	30.1896	5920	4	2	1	9	4	9	11	18
1	22	R	72.8	178	1.78	22.9769	3240	6	0	2	8	4	7	12	15
0	24	R	52	159	1.59	20.5688	2380	3	0	3	3	2	7	8	10
0	23	R	60	163	1.63	22.5827	1680	2	2	2	4	4	3	10	7
1	22	R	98.7	174	1.74	32.6001	420	0	1	5	4	4	5	10	9
0	30	R	48	150	1.5	21.3333	480	6	10	9	2	2	6	27	8
